# Supplementary material for: Xanthine oxidase inhibitors for prevention of cardiovascular events: a systematic review and meta-analysis of randomized controlled trials
Source: BMC Cardiovasc Disord. 2018 Feb 7;18:24. doi: 10.1186/s12872-018-0757-9 (PMC5804046; doi:10.1186/s12872-018-0757-9)
Supplement: Supplementary file 5 — Data bank. Shortened version of the data bank in CSV (comma-separated values) format. (CSV 25 kb) [file 12872_2018_757_MOESM5_ESM.csv]

TOTAL CV EVENTS XOI ALPHABETICAL ORDER	STUDY	evtto1	ntto1	evc1	nc1		Serious CV events XOI ALPHABETICAL ORDER	evtto2	ntto2	evc2	nc2		hypertension XOI	evtto3	ntto3	evc3	nc3		MACE XOI ALPHABETICAL ORDER	evtto4	ntto4	evc4	nc4		Heart failure (HF) XOI ALPHABETICAL ORDER	evtto5	ntto5	evc5	nc5				Total CV events ALLOPURINOL/OXY	estudo1	ano	evtto6	ntto6	evc6	nc6		Serious CV Events ALLO/OXY	evtto7	ntto7	evc7	nc7
	Akhondzadeh 2005	0	23	0	23			0	23	0	23			0	23	0	23			0	23	0	23			0	23	0	23					Akhondzadeh 2005	2005	0	23	0	23			0	23	0	23
	Akhondzadeh 2006	0	41	0	41			0	41	0	41			0	41	0	41			0	41	0	41			0	41	0	41					Akhondzadeh 2006	2006	0	41	0	41			0	41	0	41
	Baggio 1983		24		28				24		28				24		28				24		28				24		28					Baggio 1983	1983		24		28				24		28
	Becker 2005	0	115	0	38			0	115	0	38			0	115	0	38			0	115	0	38			0	115	0	38					Becker 2005	2005
	Borgi 2017	0	49	0	53			0	49	0	53			0	49	0	53			0	49	0	53			0	49	0	53					Bowden 2013	2013	0	12	0	12			0	12	0	12
	Bowden 2013	0	12	0	12			0	12	0	12			0	12	0	12			0	12	0	12			0	12	0	12					Brunstein 2005	2005	0	12	0	11			0	12	0	11
	Brunstein 2005	0	12	0	11			0	12	0	11			0	12	0	11			0	12	0	11			0	12	0	11					Cingolani 2006	2006	0	30	0	30			0	30	0	30
	Chen 2009	0	40	0	40			0	40	0	40			0	40	0	40			0	40	0	40			0	40	0	40					Dawson 2009	2009	0	23	0	25			0	23	0	25
	Chen 2014		30		30				30		30				30		30				30		30				30		30					Dickerson 2009	2009	1	31	0	28			1	31	0	28
	Cingolani 2006	0	30	0	30			0	30	0	30			0	30	0	30			0	30	0	30			0	30	0	30					Dogan 2011	2011	0	50	0	50			0	50	0	50
	Dawson 2009	0	23	0	25			0	23	0	25			0	23	0	25			0	23	0	25			0	23	0	25					Eddeland 1983	1983		16		14				16		14
	Deng 2010	0	33	0	35			0	33	0	35			0	33	0	35			0	33	0	35			0	33	0	35					Ettinger 1986	1986		36		36				36		36
	Dickerson 2009	1	31	0	28			1	31	0	28			0	31	0	28			1	31	0	28			0	31	0	28					Fan 2012	2012	0	12	0	11			0	12	0	11
	Dogan 2011	0	50	0	50			0	50	0	50			0	50	0	50			0	50	0	50			0	50	0	50					Feuerman 1973	1973	0	6	0	7			0	6	0	7
	Eddeland 1983		16		14				16		14				16		14				16		14				16		14					Gibson 1982	1982	0	26	0	33			0	26	0	33
	Ettinger 1986		36		36				36		36				36		36				36		36				36		36					Goicoechea 2010	2010	7	57	15	56			7	57	15	56
	Fan 2012	0	12	0	11			0	12	0	11			0	12	0	11			0	12	0	11			0	12	0	11					Goldfarb 2013	2013	0	33	0	33			0	33	0	33
	Feuerman 1973	0	6	0	7			0	6	0	7			0	6	0	7			0	6	0	7			0	6	0	7					Greig 2011	2011	0	38	0	36			0	38	0	36
	George 2006	0	20	0	10			0	20	0	10			0	20	0	10			0	20	0	10			0	20	0	10					Hare 2008	2008	44	203	32	202			31	203	18	202
	Gibson 1982	0	26	0	33			0	26	0	33			0	26	0	33			0	26	0	33			0	26	0	33					Higgins 2014	2014	3	40	4	39			3	40	4	39
	Givertz 2015	58	128	58	125			32	128	40	125			2	128	3	125			5	128	7	125			58	128	58	125					Hill 2015	2015	0	16	0	19			0	16	0	19
	Goicoechea 2010	7	57	15	56			7	57	15	56				57		56				57		56				57		56					Jahangard 2014	2014	0	30	0	27			0	30	0	27
	Goldfarb 2013	0	66	0	33			0	66	0	33			0	66	0	33			0	66	0	33			0	66	0	33					Jalalzadeh 2012	2012	0	28	0	27			0	28	0	27
	Greig 2011	0	38	0	36			0	38	0	36			0	38	0	36			0	38	0	36			0	38	0	36					Jarnerot 2000	2000	2	98	0	95			1	98	0	95
	Guo 2015		40		40				40		40				40		40				40		40				40		40					Jitapunkul 1991	1991	0	26	0	26			0	26	0	26
	Guo 2016		215		215				215		215				215		215				215		215				215		215					Joelsson 2001	2001	0	94	0	90			0	94	0	90
	Hare 2008	44	203	32	202			31	203	18	202				203		202			8	203	4	202			44	203	32	202					Kanbay 2011	2011	0	32	0	40			0	32	0	40
	Higgins 2014	3	40	4	39			3	40	4	39			0	40	0	39			3	40	4	39			0	40	0	39					Kao 2011	2011		30		31				30		31
	Hill 2013	0	16	0	19			0	16	0	19			0	16	0	19			0	16	0	19			0	16	0	19					Khan 2008	2008	0	15	1	15			0	15	1	15
	Hosoya 2014	0	62	0	61			0	62	0	61			0	62	0	61			0	62	0	61			0	62	0	61					Kim 2014	2014		36		37				36		37
	Hosoya 2016 Phase 2a	0	151	0	36			0	151	0	36			0	151	0	36			0	151	0	36			0	151	0	36					Machado Vieira 2008	2008	0	60	0	60			0	60	0	60
	Hosoya 2016 Phase 2b	0	118	0	39			0	118	0	39			0	118	0	39			0	118	0	39			0	118	0	39					Modabber 2009	2009	0	10	0	9			0	10	0	9
	Jahangard 2014	0	30	0	27			0	30	0	27			0	30	0	27			0	30	0	27			0	30	0	27					Momeni 2010	2010	0	20	0	20			0	20	0	20
	Jalal 2016	1	39	0	41			1	39	0	41				39		41			1	39	0	41				39		41					Muir 2008	2008	0	34	0	16			0	34	0	16
	Jalalzadeh 2012	0	28	0	27			0	28	0	27			0	28		27			0	28	0	27			0	28	0	27					Kamatani 2011 phase 3	2011
	Jarnerot 2000	2	98	0	95			1	98	0	95			0	98	0	95			1	98	0	95			0	98	0	95					Noman 2010	2010	0	31	0	34			0	31	0	34
	Jitapunkul 1991	0	26	0	26			0	26	0	26			0	26	0	26			0	26	0	26			0	26	0	26					O'Driscoll 1999	1999		4		4				4		4
	Joelsson 2001	0	94	0	90			0	94	0	90			0	94	0	90			0	94	0	90			0	94	0	90					Persson 1994	1994		34		20				34		20
	Kamatani 2011 late phase 2	2	164	2	38			1	164	0	38			1	164	2	38			1	164	0	38			0	164	0	38					Puntoni 2013	2013	0	49	0	24			0	49	0	24
	Kamatani 2011 phase 3	0	69	0	33			0	69	0	33			0	69	0	33			0	69	0	33			0	69	0	33					Rassi 2007	2007	0	23	0	12			0	23	0	12
	Kanbay 2011	0	32	0	40			0	32	0	40			0	32	0	40			0	32	0	40			0	32	0	40					Rekhraj 2013	2013	1	33	0	33			1	33	0	33
	Kao 2011		30		31				30		31			2	30	5	31				30		31			0	30	0	31					Rentoukas 2010	2010	4	21	6	19			4	21	6	19
	Khan 2008	0	15	1	15			0	15	1	15			0	15	0	15			0	15	1	15			0	15	0	15					Rosenfeld 1974	1974		58		58				58		58
	Kim 2014		142		37				142		37				142		37				142		37				142		37					Schumacher 2008	2008	4	268	9	134			1	268	1	134
	Lei 2009	0	29	0	28			0	29	0	28			0	29	0	28			0	29	0	28			0	29	0	28					Shehab 2001	2001		8		8				8		8
	Lei Sui 2015		19		18				19		18				19		18				19		18				19		18					Shi 2012	2012	0	21	0	19			0	21	0	19
	Liu 2007	0	24	0	23			0	24	0	23			0	24	0	23			0	24	0	23			0	24	0	23					Siu 2006	2006	0	26	0	28			0	26	0	28
	Liu 2015	6	88	12	88			0	88	0	88			6	88	12	88			0	88	0	88			0	88	0	88					Szwejkowski 2013	2013	0	33	1	33			0	33	1	33
	Machado Vieira 2008	0	60	0	60			0	60	0	60			0	60	0	60			0	60	0	60			0	60	0	60					Taheraghdam 2014	2014	2	35	4	35			2	35	4	35
	Madero 2015	0	36	1	36			0	36	0	36			0	36	1	36			0	36	0	36			0	36	0	36					Hosoya 2014	2014
	Mao 2015	13	366	41	366			13	366	41	366				366		366			0	366	1	366				366		366					Weiser 2012	2012	0	123	0	125			0	123	0	125
	Modabber 2009	0	10	0	9			0	10	0	9			0	10	0	9			0	10	0	9			0	10	0	9					Weiser 2014	2014	0	90	0	90			0	90	0	90
	Momeni 2010	0	20	0	20			0	20	0	20			0	20	0	20			0	20	0	20			0	20	0	20					Yiginer 2008	2008		28		22				28		22
	Muir 2008	0	34	0	16			0	34	0	16			0	34	0	16			0	34	0	16			0	34	0	16					Ziaee 2006	2006	0	29	0	27			0	29	0	27
	NCT01078389 2014	13	157	13	157			5	157	6	157			8	157	7	157			2	157	0	157			1	157	1	157
	NCT01350388 2016	1	40	2	40			1	40	2	40			0	40	0	40			0	40	1	40			0	40	0	40					UPTODATE MACE
	NCT01496469 2015	1	61	1	60			1	61	1	60			0	61	1	60			1	61	0	60			0	61	0	60					Givertz 2015	2015	58	128	58	125			32	128	40	125
	NCT02128490 / Gunawardhana 2016	11	151	1	38			4	151	1	38			6	151	1	38			2	151	0	38			0	151	0	38					Kamatani 2011 late phase 2	2011
	NCT02139046 / Saag 2016	44	1427	11	356			10	1427	2	356			32	1427	10	356			4	1427	1	356			3	1427	0	356					Liu 2015	2015	6	88	12	88			0	88	0	88
	Noman 2010	0	31	0	34			0	31	0	34			0	31	0	34			0	31	0	34			0	31	0	34					Madero 2015	2015	0	36	1	36			0	36	0	36
	O'Driscoll 1999		4		4				4		4				4		4				4		4				4		4					Robertson 2015	2015	0	25	0	25			0	25	0	25
	Parmley 1992		71		71				71		71				71		71				71		71				71		71					Segal 2015	2015	0	69	1	70			0	69	0	70
	Persson 1994		34		20				34		20				34		20				34		20				34		20					Sircar 2015	2015
	Pichholiya 2016		60		30				60		30				60		30				60		30				60		30					Takir 2015	2015	0	40	0	33			0	40	0	33
	Poiley 2016	1	55	2	28			0	55	0	28			1	55	2	28			0	55	0	28			0	55	0	28					Tanaka 2015	2015
	Puntoni 2013	0	49	0	24			0	49	0	24			0	49	0	24			0	49	0	24			0	49	0	24					Tani 2015	2015
	Rassi 2007	0	23	0	12			0	23	0	12			0	23	0	12			0	23	0	12			0	23	0	12					Tsuruta 2015	2015
	Rekhraj 2013	1	33	0	33			1	33	0	33			0	33	0	33			0	33	0	33			0	33	0	33
	Rentoukas 2010	4	21	6	19			4	21	6	19				21		19			4	21	6	19				21		19					HAND SEARCH MACE
	Robertson 2015	0	25	0	25			0	25	0	25			0	25	0	25			0	25	0	25			0	25	0	25					Borgi 2017	2017	0	49	0	53			0	49	0	53
	Rosenfeld 1974		58		58				58		58				58		58				58		58				58		58					Deng 2010	2010	0	33	0	35			0	33	0	35
	Saag 2016	10	64	6	32			9	64	4	32			1	64	2	32			1	64	3	32			3	64	0	32					Jalal 2016	2016	1	39	0	41			1	39	0	41
	Sarris 2007	0	18	0	18			0	18	0	18			0	18	0	18			0	18	0	18			0	18	0	18					Poiley 2016	2016	1	55	2	28			0	55	0	28
	Schumacher 2008	40	938	9	134			12	938	1	134			28	938	8	134			3	938	0	134				938		134					Hosoya 2016 Phase 2b	2016	0	39	0	39			0	39	0	39
	Segal 2015	0	69	1	70			0	69	0	70			0	69		70			0	69	0	70			0	69		70					Hosoya 2016 Phase 2a	2016
	Separham 2016	2	70	10	70			2	70	10	70				70		70			2	70	4	70			2	70	9	70					Liu 2007	2007	0	24	0	23			0	24	0	23
	Shehab 2001		8		8				8		8				8		8				8		8				8		8					NCT01078389 2014	2014
	Shen 2010		26		26				26		26				26		26			0	26	0	26				26		26					NCT01350388 2016	2016
	Shi 2012	0	21	0	19			0	21	0	19			0	21	3	19			0	21	0	19			0	21	0	19					NCT01496469 2015	2015
	Sircar 2015	0	54	0	54			0	54	0	54			0	54	0	54			0	54	0	54			0	54	0	54					NCT02128490 / Gunawardhana 2016	2016
	Siu 2006	0	26	0	28			0	26	0	28			0	26	0	28			0	26	0	28			0	26	0	28					NCT02139046 / Saag 2016	2016
	Szwejkowski 2013	0	33	1	33			0	33	1	33			0	33	0	33			0	33	0	33			0	33	0	33					Parmley 1992	1992		71		71				71		71
	Taheraghdam 2014	2	35	4	35			2	35	4	35				35		35			2	35	4	35			0	35	1	35					Saag 2016	2016
	Takir 2015	0	40	0	33			0	40	0	33			0	40	0	33			0	40	0	33			0	40	0	33					Sarris 2007	2007	0	18	0	18			0	18	0	18
	Tan 2014	7	57	15	56			7	57	15	56				57		56				57		56				57		56					Separham 2016	2016	2	70	10	70			2	70	10	70
	Tanaka 2015	0	25	0	20			0	25	0	20			0	25	0	20			0	25	0	20			0	25	0	20					Shen 2010	2010		26		26				26		26
	Tani 2015	0	30	0	30			0	30	0	30			0	30	0	30			0	30	0	30			0	30	0	30					Togha 2007	2007	0	18	0	20			0	18	0	20
	Togha 2007	0	18	0	20			0	18	0	20			0	18	0	20			0	18	0	20			0	18	0	20					Usharani 2016	2016
	Tsuruta 2015	0	27	1	27			0	27	1	27			0	27	0	27			0	27	0	27			0	27	1	27					Xiao 2016	2016		62		63				62		63
	Usharani 2016	0	18	0	17			0	18	0	17			0	18	0	17			0	18	0	17			0	18	0	17					Zhou 2009	2009		51		47				51		47
	Wang 2012	0	29	0	30			0	29	0	30			0	29	0	30			0	29	0	30			0	29	0	30					Wang 2012	2012	0	29	0	30			0	29	0	30
	Wang 2015	0	43	0	42			0	43	0	42			0	43	0	42			0	43	0	42			0	43	0	42
	Weiser 2012	0	123	0	125			0	123	0	125			0	123	0	125			0	123	0	125			0	123	0	125					CHINESES TRADUZIDOS
	Weiser 2014	0	90	0	90			0	90	0	90			0	90	0	90			0	90	0	90			0	90	0	90					Mao 2015	2015	13	366	41	366			13	366	41	366
	Xiao 2014		31		34				31		34				31		34				31		34				31		34					Chen 2009	2009	0	40	0	40			0	40	0	40
	Xiao 2016																																	Zhang 2012	2012	11	40	31	40			6	40	16	40
	Yiginer 2008		28		22				28		22				28		22				28		22				28		22					Chen 2014	2014		30		30				30		30
	Yin 2015	0	41	0	38			0	41	0	38			0	41	0	38			0	41	0	38			0	41	0	38					Wang 2015	2015	0	43	0	42			0	43	0	42
	Zhang 2012	11	40	31	40			6	40	16	40				40		40			6	40	16	40			5	40	15	40					Guo 2015	2015		40		40				40		40
	Zhou 2009		51		47				51		47				51		47			0	51	0	47				51		47					Lei Sui 2015	2015
	Ziaee 2006	0	29	0	27			0	29	0	27			0	29	0	27			0	29	0	27			0	29	0	27					Yin 2015	2015	0	41	0	38			0	41	0	38
																																		Guo 2016	2016		215		215				215		215
																																		Lei 2009	2009	0	29	0	28			0	29	0	28
																																		Pichholiya 2016	2016		30		30				30		30
																																		MILIONESIMA RE-HAND SEARCH
																																		George 2006	2006	0	20	0	10			0	20	0	10
																																		Bai 2014	2014
																																		Tan 2014	2014	7	57	15	56			7	57	15	56
																																		Xiao 2014	2014		31		34				31		34
